# Supplementary material for: Coexistence of blaIMP-4, blaNDM-1 and blaOXA-1 in blaKPC-2-producing Citrobacter freundii of clinical origin in China
Source: Front Microbiol. 2023 Jun 12;14:1074612. doi: 10.3389/fmicb.2023.1074612 (PMC10291173; doi:10.3389/fmicb.2023.1074612)
Supplement: Supplementary file 1 [file Data_Sheet_1.zip]

Archive with 14 entries (14 files):
- Table S4.docx
- Table S5.docx
- Table S6.docx
- Figure S1.jpeg
- Figure S2.jpeg
- Figure S3.jpg
- Figure S4.jpg
- Figure S5.jpg
- Figure S6.jpg
- Figure S7.jpg
- Figure S8.jpg
- Table S1.docx
- Table S2.docx
- Table S3.docx
